# Supplementary material for: COVID-19 Vaccine Literacy of Family Carers for Their Older Parents in Japan
Source: Healthcare (Basel). 2021 Aug 12;9(8):1038. doi: 10.3390/healthcare9081038 (PMC8393727; doi:10.3390/healthcare9081038)
Supplement: Supplementary file 1 [file healthcare-09-01038-s001.zip]

Archive with 1 entries (1 files):
- healthcare-1280059-supplementary.pdf
